# Supplementary material for: GetGenome: Overcoming inequalities in access to genomics technology
Source: PLoS Biol. 2024 Aug 26;22(8):e3002804. doi: 10.1371/journal.pbio.3002804 (PMC11357086; doi:10.1371/journal.pbio.3002804)
Supplement: S1 File — (XLSX) [file pbio.3002804.s001.xlsx]

## Sheet: GetGenome Network
Name	Institute	GetGenome CFP
Anwar, Pervez	University of Sialkot, Pakistan	Pakistan
Canché, Blondy Beatriz Canto	Centro de Investigacion Cientifica de Yucatan (CICY), Mexico	Mexico
Chaouachi, Manel	Centre of Biotechnology of Borj Cedria, Tunisia	Tunisia
Djebali, Naceur	Centre of Biotechnology of Borj Cedria, Tunisia	Tunisia
Farhan-UI-Haque, Muhammad	University of the Punjab, Pakistan	Pakistan
Gargouri, Samia	National Institute of Agronomic Research of Tunisia, Tunisia	Tunisia
Gomez-Gil, Bruno Rodriguez Sala	Center for Research on Nutrition and development (CIAD), Mexico	Mexico
Hajlaoui, Hafedh	Faculty of Sciences and Technical of Sidi Bouzid, Tunisia	Tunisia
Hamza, Hammadi	Institut des Regions Arides (IRA), Tunisia	Tunisia
Hanana, Mohsen	Centre of Biotechnology of Borj Cedria, Tunisia	Tunisia
Hanin, Moez	University of Sfax, Tunisia	Tunisia
Khan, Azmat Ullah	University of Gujrat, Pakistan	Pakistan
Labidi, Sonia	National Institute of Agronomy of Tunisia (INAT), Tunisia	Tunisia
Martínez, Claudia Anaya	Biotechnology Institute (UNAM), Mexico	Mexico
Mezghani, Maha	Faculty of Sciences of Tunis, Tunisia	Tunisia
Mushtaq, Ayesha	Sadar Bahadur Khan Women's University, Pakistan	Pakistan
Naveed, Muhammad	University of Central Punjab, Pakistan	Pakistan
Nayyar, Brian Gagosh	University of Sialkot, Pakistan	Pakistan
Rebollar, Eria	Center for Genomic Research, Mexico	Mexico
Rahman, Hazir	Georg August University to Abdul Wali Khan University Mardan, Pakistan	Pakistan
Reverchon, Frédérique	Institute of Ecology (INECOL), Mexico	Mexico
Taamalli, Wael	Centre of Biotechnology of Borj Cedria, Tunisia	Tunisia
de los Santos Villalobos, Sergio	Instituto Technologico de Sonora (ITSON), Mexico	Mexico
Yasir, Muhammad	Quadram Institute, UK	Pakistan
Zehra Naqvi, Anjum	University of Karachi, Pakistan	Pakistan
